# Supplementary material for: A comparison of aquaporin expression in mosquito larvae (Aedes aegypti) that develop in hypo-osmotic freshwater and iso-osmotic brackish water
Source: PLoS One. 2020 Aug 20;15(8):e0234892. doi: 10.1371/journal.pone.0234892 (PMC7440623; doi:10.1371/journal.pone.0234892)
Supplement: S1 Data — (XLSX) [file pone.0234892.s004.xlsx]

## Sheet: AQP1
Relative AQP mRNA abundance standardized to FW treatment
AQP1									FW reared larvae
Gastric Caeca
FW		Replicate	Replicate						18s		Replicate	Replicate
C(t)		1	2		Ave	SEM			C(t)		1	2		Ave	SEM		ΔCt			ΔΔCt	Rel Expr to FW
GC1		30.25	29.92		30.085	0.165			GC1		8.65	8.92		8.785	0.135		21.3			3.83041	2.48133
GC2		31.42	31.53		31.475	0.055			GC2		8.65	9.02		8.835	0.185		22.64			1.51309	0.980178
GC3		29.76	29.43		29.595	0.165			GC4		4.6	5.48		5.04	0.44		24.555			0.40123	0.259916
GC4		29.47	29.62		29.545	0.075			GC5		5.44	4.74		5.09	0.35		24.455			0.430027	0.278571
																Mean ΔCt	23.2375
			All Data Mean		30.175							All Data Mean		6.9375				All Data Mean		1.54369	1
			All Data SEM		0.45013							All Data SEM		1.08118				All Data SEM		0.804959	0.521451
AQP1									BW reared larvae
Gastric Caeca
BW		Replicate	Replicate						18s		Replicate	Replicate
C(t)		1	2		Ave	SEM			C(t)		1	2		Ave	SEM		ΔCt			ΔΔCt	Rel Expr to FW
GC1		31.2	31.25		31.225	0.025			GC1		8.88	9.07		8.975	0.095		22.25			1.18591	0.768233
GC2		30.13	30.17		30.15	0.02			GC2		8.01	9.72		8.865	0.855		21.285			2.31498	1.49964
GC3		31.06	30.78		30.92	0.14			GC3		8.13	7.76		7.945	0.185		22.975			0.717475	0.464779
GC4		28.68	28.76		28.72	0.04			GC4		4.8	6.42		5.61	0.81		23.11			0.653383	0.42326
GC5		30.39	30.33		30.36	0.03			GC5		7.31	7.69		7.5	0.19		22.86			0.777007	0.503344		p=0.61
																Mean ΔCt	22.496
			All Data Mean		30.275							All Data Mean		7.779				All Data Mean		1.12975	0.731851
			All Data SEM		0.433555							All Data SEM		0.609088				All Data SEM		0.245538	0.201196
AQP1									FW reared larvae
Hindgut
FW		Replicate	Replicate						18s		Replicate	Replicate
C(t)		1	2		Ave	SEM			C(t)		1	2		Ave	SEM		ΔCt			ΔΔCt	Rel Expr to FW
HG1		29.07	29.08		29.075	0.005			HG1		12.35	12.19		12.27	0.08		16.805			1.87905	1.67579
HG2		31.27	31.16		31.215	0.055			HG2		13.3	13.35		13.325	0.025		17.89			0.885768	0.789954
HG3		30.6	30.57		30.585	0.015			HG3		13.48	13.44		13.46	0.02		17.125			1.50525	1.34242
HG4		29.24	29.13		29.185	0.055			HG4		10.42	10.22		10.32	0.1		18.865			0.450625	0.401881
HG5		30.65	31.02		30.835	0.185			HG5		12.85	13.04		12.945	0.095		17.89			0.885768	0.789954
																Mean ΔCt	17.715
			All Data Mean		30.179							All Data Mean		12.464				All Data Mean		1.12129	1
			All Data SEM		0.440189							All Data SEM		0.574416				All Data SEM		0.200183	0.225824
AQP1									BW reared larvae
Hindgut
BW		Replicate	Replicate						18s		Replicate	Replicate
C(t)		1	2		Ave	SEM			C(t)		1	2		Ave	SEM		ΔCt			ΔΔCt	Rel Expr to FW
HG1		30.82	30.72		30.77	0.05			HG1		11.47	11.55		11.51	0.04		19.26			0.991717	0.884442
HG2		29.45	29.41		29.43	0.02			HG2		10.19	10.34		10.265	0.075		19.165			1.05922	0.944642
HG3		29.69	29.71		29.7	0.01			HG3		10.15	10.41		10.28	0.13		19.42			0.887611	0.791598
HG4		28.84	28.92		28.88	0.04			HG4		9.37	10.02		9.695	0.325		19.185			1.04464	0.931637
HG5		29.46	29.35		29.405	0.055			HG5		10.2	10.19		10.195	0.005		19.21			1.02669	0.915632		p=0.65
																Mean ΔCt	19.248
			All Data Mean		29.637							All Data Mean		10.389				All Data Mean		1.00454	0.89359
			All Data SEM		0.247322							All Data SEM		0.23738				All Data SEM		0.0242975	0.0274097
AQP1									FW reared larvae
Malpighian Tubles
FW		Replicate	Replicate						18s		Replicate	Replicate
C(t)		1	2		Ave	SEM			C(t)		1	2		Ave	SEM		ΔCt			ΔΔCt	Rel Expr to FW
MT1		23.38	24.22		23.8	0.42			MT1		10.15	10.27		10.21	0.06		13.59			1.75169	1.45652
MT2		24.68	24.08		24.38	0.3			MT2		10.31	10.79		10.55	0.24		13.83			1.48324	1.2333
MT3		23.58	23.14		23.36	0.22			MT4		5.36	9.11		7.235	1.875		16.125			0.302237	0.251308
MT4		24.11	23.52		23.815	0.295			MT5		9.45	10.08		9.765	0.315		14.05			1.27346	1.05887
																Mean ΔCt	14.3987
			All Data Mean		23.8387							All Data Mean		9.44				All Data Mean		1.20266	1
			All Data SEM		0.209009							All Data SEM		0.752366				All Data SEM		0.315692	0.262496
AQP1									BW reared larvae
Malpighian Tubles
BW		Replicate	Replicate						18s		Replicate	Replicate
C(t)		1	2		Ave	SEM			C(t)		1	2		Ave	SEM		ΔCt			ΔΔCt	Rel Expr to FW
MT1		25.01	24.93		24.97	0.04			MT1		8.98	10.11		9.545	0.565		15.425			0.964598	0.802057
MT2		24.71	25.22		24.965	0.255			MT2		10.46	10.67		10.565	0.105		14.4			1.96292	1.63215
MT3		23.56	23.24		23.4	0.16			MT3		8.01	9.87		8.94	0.93		14.46			1.88296	1.56567
MT4		22.14	22.28		22.21	0.07			MT4		3.98	5.45		4.715	0.735		17.495			0.229728	0.191017
MT5		24.38	24.09		24.235	0.145			MT5		9.08	9.22		9.15	0.07		15.085			1.22095	1.01521		p=0.91
																Mean ΔCt	15.373
			All Data Mean		23.956							All Data Mean		8.583				All Data Mean		1.25223	1.04122
			All Data SEM		0.523535							All Data SEM		1.00658				All Data SEM		0.251999	0.265044

## Sheet: AQP2
Relative AQP mRNA abundance standardized to FW treatment
AQP2									FW reared larvae
Gastric Caeca
FW									18s
C(t)		1	2		Ave	SEM			C(t)		1	2		Ave	SEM		ΔCt			ΔΔCt	Rel Expr to FW
GC1		23.8	24.09		23.945	0.145			GC1		9.25	9.34		9.295	0.045		14.65			1.97247	1.45126
GC2		24.7	25.04		24.87	0.17			GC2		10.2	10.19		10.195	0.005		14.675			1.93858	1.42633
GC3		28.87	28.73		28.8	0.07			GC4		10.81	10.84		10.825	0.015		17.975			0.196827	0.144817
GC4		26.13	26.32		26.225	0.095			GC5		10.9	11.11		11.005	0.105		15.22			1.32869	0.977593
																Mean ΔCt	15.63
			All Data Mean		25.96							All Data Mean		10.33				All Data Mean		1.35914	1
			All Data SEM		1.0561							All Data SEM		0.386232				All Data SEM		0.41471	0.305127
AQP2									BW reared larvae
Gastric Caeca
BW									18s
C(t)		1	2		Ave	SEM			C(t)		1	2		Ave	SEM		ΔCt			ΔΔCt	Rel Expr to FW
GC1		25.08	24.82		24.95	0.13			GC1		10.1	9.95		10.025	0.075		14.925			1.41225	1.03908
GC2		28.03	28.03		28.03	0			GC2		12.2	12.12		12.16	0.04		15.87			0.733567	0.539729
GC3		27.12	27.34		27.23	0.11			GC3		12.35	12.32		12.335	0.015		14.895			1.44193	1.06091
GC4		26.44	26.31		26.375	0.065			GC4		10.97	10.71		10.84	0.13		15.535			0.925304	0.680802
GC5		27.7	27.95		27.825	0.125			GC5		11.86	12.01		11.935	0.075		15.89			0.723467	0.532298
																Mean ΔCt	15.423
			All Data Mean		26.882							All Data Mean		11.459				All Data Mean		1.0473	0.770564
			All Data SEM		0.562047							All Data SEM		0.442994				All Data SEM		0.125885	0.117157		p=0.46
AQP2									FW reared larvae
Hindgut
FW									18s
C(t)		1	2		Ave	SEM			C(t)		1	2		Ave	SEM		ΔCt			ΔΔCt	Rel Expr to FW
HG1		26.09	26.26		26.175	0.085			HG1		11.67	11.86		11.765	0.095		14.41			1.48968	0.920186
HG2		26.17	26.09		26.13	0.04			HG2		12.83	12.91		12.87	0.04		13.26			3.3058	2.04202
HG3		29.26	29.37		29.315	0.055			HG3		15.75	15.81		15.78	0.03		13.535			2.73208	1.68763
HG4		29.32	29.76		29.54	0.22			HG4		13.04	13.13		13.085	0.045		16.455			0.360982	0.222982
HG5		32.43	32.63		32.53	0.1			HG5		15.27	15.26		15.265	0.005		17.265			0.205898	0.127185
																Mean ΔCt	14.985
			All Data Mean		28.738							All Data Mean		13.753				All Data Mean		1.61889	1
			All Data SEM		1.19846							All Data SEM		0.760688				All Data SEM		0.489912	0.382791
AQP2									BW reared larvae
Hindgut
BW									18s
C(t)		1	2		Ave	SEM			C(t)		1	2		Ave	SEM		ΔCt			ΔΔCt	Rel Expr to FW
HG1		26.27	26.22		26.245	0.025			HG1		11.12	11.21		11.165	0.045		15.08			2.35545	1.45498
HG2		28.14	28.28		28.21	0.07			HG2		12.9	12.82		12.86	0.04		15.35			1.95342	1.20664
HG3		29.45	29.38		29.415	0.035			HG3		12.87	12.93		12.9	0.03		16.515			0.871154	0.538119
HG4		29.96	30.01		29.985	0.025			HG4		12.23	12.2		12.215	0.015		17.77			0.365008	0.225468
HG5		28.98	28.69		28.835	0.145			HG5		12.01	11.93		11.97	0.04		16.865			0.683494	0.4222
																Mean ΔCt	16.316
			All Data Mean		28.538							All Data Mean		12.222				All Data Mean		1.2457	0.769481
			All Data SEM		0.644848							All Data SEM		0.319963				All Data SEM		0.304363	0.237813		p=0.62
AQP2									FW reared larvae
Malpighian Tubles
FW									18s
C(t)		1	2		Ave	SEM			C(t)		1	2		Ave	SEM		ΔCt			ΔΔCt	Rel Expr to FW
MT1		21.63	21.91		21.77	0.14			MT1		10.17	10.26		10.215	0.045		11.555			1.48452	1.21686
MT2		21.37	21.5		21.435	0.065			MT2		10.3	10.68		10.49	0.19		10.945			2.26577	1.85724
MT3		24.56	24.56		24.56	0			MT4		11.1	11.25		11.175	0.075		13.385			0.417544	0.342259
MT4		24.65	24.93		24.79	0.14			MT5		12.15	12.2		12.175	0.025		12.615			0.712025	0.583644
																Mean ΔCt	12.125
			All Data Mean		23.1388							All Data Mean		11.0137				All Data Mean		1.21997	1
			All Data SEM		0.890824							All Data SEM		0.436541				All Data SEM		0.414887	0.340081
AQP2									BW reared larvae
Malpighian Tubles
BW									18s
C(t)		1	2		Ave	SEM			C(t)		1	2		Ave	SEM		ΔCt			ΔΔCt	Rel Expr to FW
MT1		21.28	21.4		21.34	0.06			MT1		10.52	10.5		10.51	0.01		10.83			2.54735	2.08806
MT2		25.07	25.15		25.11	0.04			MT2		13.24	13.56		13.4	0.16		11.71			1.38415	1.13458
MT3		25.22	25.24		25.23	0.01			MT3		12.04	12.21		12.125	0.085		13.105			0.526316	0.431419
MT4		23.25	23.57		23.41	0.16			MT4		10.72	10.69		10.705	0.015		12.705			0.694478	0.56926
MT5		24	24.11		24.055	0.055			MT5		11.48	11.54		11.51	0.03		12.545			0.775931	0.636027
																Mean ΔCt	12.179
			All Data Mean		23.829							All Data Mean		11.65				All Data Mean		1.18565	0.971869
			All Data SEM		0.708008							All Data SEM		0.524421				All Data SEM		0.292483	0.303259		p=0.95
AQP2									DW reared larvae
Whole Body
BW									18s
C(t)		1	2		Ave	SEM			C(t)		1	2		Ave	SEM		ΔCt			ΔΔCt	Rel Expr to FW
WB1		20.67	20.83		20.75	0.08			WB1		11.32	11.24		11.28	0.04		9.47			0.00141009	#DIV/0!
WB2		27.35	27.34		27.345	0.005			WB2		12.54	12.57		12.555	0.015		14.79			3.52993e-05	#DIV/0!
WB3		27.26	27.27		27.265	0.005			WB3		13.09	13.21		13.15	0.06		14.115			5.63588e-05	#DIV/0!
WB4		29.52	29.85		29.685	0.165			WB4		14.29	14.41		14.35	0.06		15.335			2.41939e-05	#DIV/0!
WB5		26.11	26.27		26.19	0.08			WB5		11.03	11.06		11.045	0.015		15.145			2.75995e-05	#DIV/0!
																Mean ΔCt	13.771
			All Data Mean		26.247							All Data Mean		12.476				All Data Mean		0.000310708	#DIV/0!
			All Data SEM		1.48799							All Data SEM		0.610351				All Data SEM		0.000217329	#DIV/0!		p=0.2932

## Sheet: AQP3
Relative AQP mRNA abundance standardized to FW treatment
AQP2									FW reared larvae
Gastric Caeca
FW									18s
C(t)		1	2		Ave	SEM			C(t)		1	2		Ave	SEM		ΔCt			ΔΔCt	Rel Expr to FW
GC1		26.48	27.29		26.885	0.405			GC1		9.25	9.34		9.295	0.045		17.59			0.91621	0.842991
GC2		27.25	27.16		27.205	0.045			GC2		10.2	10.19		10.195	0.005		17.01			1.3696	1.26014
GC3		29.08	29.41		29.245	0.165			GC4		10.81	10.84		10.825	0.015		18.42			0.515395	0.474207
GC4		27.68	28		27.84	0.16			GC5		10.9	11.11		11.005	0.105		16.835			1.54622	1.42266
																Mean ΔCt	17.4637
			All Data Mean		27.7937							All Data Mean		10.33				All Data Mean		1.08686	1
			All Data SEM		0.52287							All Data SEM		0.386232				All Data SEM		0.232137	0.213585
AQP3									BW reared larvae
Gastric Caeca
BW									18s
C(t)		1	2		Ave	SEM			C(t)		1	2		Ave	SEM		ΔCt			ΔΔCt	Rel Expr to FW
GC1		27.34	27.6		27.47	0.13			GC1		10.1	9.95		10.025	0.075		17.445			0.82302	0.757249
GC2		28.37	28.55		28.46	0.09			GC2		12.2	12.12		12.16	0.04		16.3			1.82008	1.67463
GC3		29.24	29.16		29.2	0.04			GC3		12.35	12.32		12.335	0.015		16.865			1.23029	1.13197
GC4		28.39	28.01		28.2	0.19			GC4		10.97	10.71		10.84	0.13		17.36			0.872968	0.803204
GC5		29.88	29.69		29.785	0.095			GC5		11.86	12.01		11.935	0.075		17.85			0.621575	0.571902
																Mean ΔCt	17.164
			All Data Mean		28.623							All Data Mean		11.459				All Data Mean		1.07359	0.987791
			All Data SEM		0.401128							All Data SEM		0.442994				All Data SEM		0.166691	0.194		p=0.97
AQP3									FW reared larvae
Hindgut
FW									18s
C(t)		1	2		Ave	SEM			C(t)		1	2		Ave	SEM		ΔCt			ΔΔCt	Rel Expr to FW
HG1		29.18	29.91		29.545	0.365			HG1		11.67	11.86		11.765	0.095		17.78			0.719966	0.687601
HG2		30.66	30.68		30.67	0.01			HG2		12.83	12.91		12.87	0.04		17.8			0.710054	0.678135
HG3		33.47	32.65		33.06	0.41			HG3		15.75	15.81		15.78	0.03		17.28			1.01819	0.972415
HG4		29.78	29.76		29.77	0.01			HG4		13.04	13.13		13.085	0.045		16.685			1.53794	1.46881
HG5		33.04	31.46		32.25	0.79			HG5		15.27	15.26		15.265	0.005		16.985			1.2492	1.19304
																Mean ΔCt	17.306
			All Data Mean		31.059							All Data Mean		13.753				All Data Mean		1.04707	1
			All Data SEM		0.6902							All Data SEM		0.760688				All Data SEM		0.125402	0.151492
AQP3									BW reared larvae
Hindgut
BW									18s
C(t)		1	2		Ave	SEM			C(t)		1	2		Ave	SEM		ΔCt			ΔΔCt	Rel Expr to FW
HG1		30.43	30.25		30.34	0.09			HG1		11.12	11.21		11.165	0.045		19.175			0.340565	0.325255
HG2		29.1	28.95		29.025	0.075			HG2		12.9	12.82		12.86	0.04		16.165			2.74347	2.62014
HG3		30.2	30.49		30.345	0.145			HG3		12.87	12.93		12.9	0.03		17.445			1.12975	1.07896
HG4		30.14	29.26		29.7	0.44			HG4		12.23	12.2		12.215	0.015		17.485			1.09885	1.04946
HG5		29.56	30.05		29.805	0.245			HG5		12.01	11.93		11.97	0.04		17.835			0.862144	0.823388
																Mean ΔCt	17.621
			All Data Mean		29.843							All Data Mean		12.222				All Data Mean		1.23496	1.17944
			All Data SEM		0.243929							All Data SEM		0.319963				All Data SEM		0.3184	0.384644		p=0.67
AQP3									FW reared larvae
Malpighian Tubles
FW									18s
C(t)		1	2		Ave	SEM			C(t)		1	2		Ave	SEM		ΔCt			ΔΔCt	Rel Expr to FW
MT1		22.27	23.19		22.73	0.46			MT1		10.17	10.26		10.215	0.045		12.515			1.08768	1.05376
MT2		23.74	23.62		23.68	0.06			MT2		10.3	10.68		10.49	0.19		13.19			0.681247	0.660006
MT3		24.04	23.66		23.85	0.19			MT4		11.1	11.25		11.175	0.075		12.675			0.973498	0.943145
MT4		24.57	24.11		24.34	0.23			MT5		12.15	12.2		12.175	0.025		12.165			1.38631	1.34309
																Mean ΔCt	12.6362
			All Data Mean		23.65							All Data Mean		11.0137				All Data Mean		1.03218	1
			All Data SEM		0.337071							All Data SEM		0.436541				All Data SEM		0.145798	0.141252
AQP3									BW reared larvae
Malpighian Tubles
BW									18s
C(t)		1	2		Ave	SEM			C(t)		1	2		Ave	SEM		ΔCt			ΔΔCt	Rel Expr to FW
MT1		22.83	23.16		22.995	0.165			MT1		10.52	10.5		10.51	0.01		12.485			0.586417	0.568133
MT2		25.03	23.93		24.48	0.55			MT2		13.24	13.56		13.4	0.16		11.08			1.55294	1.50452
MT3		23.61	23.48		23.545	0.065			MT3		12.04	12.21		12.125	0.085		11.42			1.22688	1.18863
MT4		21.9	22.48		22.19	0.29			MT4		10.72	10.69		10.705	0.015		11.485			1.17283	1.13627
MT5		23.88	23.35		23.615	0.265			MT5		11.48	11.54		11.51	0.03		12.105			0.76313	0.739336
																Mean ΔCt	11.715
			All Data Mean		23.365							All Data Mean		11.65				All Data Mean		1.06044	1.02738
			All Data SEM		0.377866							All Data SEM		0.524421				All Data SEM		0.136471	0.167242		p=0.9
AQP3									DW reared larvae
Whole Body
FW									18s
C(t)		1	2		Ave	SEM			C(t)		1	2		Ave	SEM		ΔCt			ΔΔCt	Rel Expr to FW
WB1		27.4	27.59		27.495	0.095			WB1		11.01	10.99		11	0.01		16.495			1.42701	1.28581
WB2		29.88	30.31		30.095	0.215			WB2		11.96	12.18		12.07	0.11		18.025			0.494143	0.445246
WB3		30.44	30.05		30.245	0.195			WB3		13.17	13.25		13.21	0.04		17.035			0.981459	0.884341
WB4		27.37	27.51		27.44	0.07			WB4		11.35	11.33		11.34	0.01		16.1			1.87644	1.69076
WB5		28.62	28.79		28.705	0.085			WB5		11.33	11.31		11.32	0.01		17.385			0.770037	0.69384
																Mean ΔCt	17.008
			All Data Mean		28.796							All Data Mean		11.788				All Data Mean		1.10982	1
			All Data SEM		0.605253							All Data SEM		0.396376				All Data SEM		0.193593	0.220647
AQP3									DW reared larvae
Whole Body
BW									18s
C(t)		1	2		Ave	SEM			C(t)		1	2		Ave	SEM		ΔCt			ΔΔCt	Rel Expr to FW
WB1		29.85	29.64		29.745	0.105			WB1		11.32	11.24		11.28	0.04		18.465			0.36425	0.328206
WB2		27.84	28.09		27.965	0.125			WB2		12.54	12.57		12.555	0.015		15.41			3.02723	2.72768
WB3		29.67	28.55		29.11	0.56			WB3		13.09	13.21		13.15	0.06		15.96			2.06766	1.86306
WB4		31.58	31.54		31.56	0.02			WB4		14.29	14.41		14.35	0.06		17.21			0.869345	0.783321
WB5		30.19	30.26		30.225	0.035			WB5		11.03	11.06		11.045	0.015		19.18			0.221903	0.199945
																Mean ΔCt	17.245
			All Data Mean		29.721							All Data Mean		12.476				All Data Mean		1.31008	1.18044
			All Data SEM		0.595541							All Data SEM		0.610351				All Data SEM		0.42557	0.485042		p=0.2932

## Sheet: AQP4
Relative AQP mRNA abundance standardized to FW treatment
AQP4									FW reared larvae
Gastric Caeca
FW									18s
C(t)		1	2		Ave	SEM			C(t)		1	2		Ave	SEM		ΔCt			ΔΔCt	Rel Expr to FW
GC1		25.82	25.83		25.825	0.005			GC1		9.25	9.34		9.295	0.045		16.53			1.23542	1.10324
GC2		27.25	27.11		27.18	0.07			GC2		10.2	10.19		10.195	0.005		16.985			0.90125	0.804823
GC3		28.47	28.95		28.71	0.24			GC4		10.81	10.84		10.825	0.015		17.885			0.482968	0.431294
GC4		27.02	26.87		26.945	0.075			GC5		10.9	11.11		11.005	0.105		15.94			1.85961	1.66065
																Mean ΔCt	16.835
			All Data Mean		27.165							All Data Mean		10.33				All Data Mean		1.11981	1
			All Data SEM		0.593805							All Data SEM		0.386232				All Data SEM		0.29069	0.259588
AQP4									BW reared larvae
Gastric Caeca
BW									18s
C(t)		1	2		Ave	SEM			C(t)		1	2		Ave	SEM		ΔCt			ΔΔCt	Rel Expr to FW
GC1		27.31	27.35		27.33	0.02			GC1		10.1	9.95		10.025	0.075		17.305			0.64977	0.580249
GC2		27.67	27.71		27.69	0.02			GC2		12.2	12.12		12.16	0.04		15.53			2.22376	1.98583
GC3		28.4	28.75		28.575	0.175			GC3		12.35	12.32		12.335	0.015		16.24			1.35943	1.21398
GC4		28.18	28.18		28.18	0			GC4		10.97	10.71		10.84	0.13		17.34			0.634196	0.566341
GC5		29.08	28.79		28.935	0.145			GC5		11.86	12.01		11.935	0.075		17			0.802737	0.71685
																Mean ΔCt	16.683
			All Data Mean		28.142							All Data Mean		11.459				All Data Mean		1.13398	1.01265
			All Data SEM		0.289951							All Data SEM		0.442994				All Data SEM		0.239296	0.270303		p=0.97
AQP4									FW reared larvae
Hindgut
FW									18s
C(t)		1	2		Ave	SEM			C(t)		1	2		Ave	SEM		ΔCt			ΔΔCt	Rel Expr to FW
HG1		29.3	29.22		29.26	0.04			HG1		11.67	11.86		11.765	0.095		17.495			0.645281	0.576403
HG2		30.36	30.27		30.315	0.045			HG2		12.83	12.91		12.87	0.04		17.445			0.668037	0.59673
HG3		31.91	31.65		31.78	0.13			HG3		15.75	15.81		15.78	0.03		16			1.81882	1.62467
HG4		29.09	29.23		29.16	0.07			HG4		13.04	13.13		13.085	0.045		16.075			1.72668	1.54237
HG5		32.49	32.64		32.565	0.075			HG5		15.27	15.26		15.265	0.005		17.3			0.738669	0.659822
																Mean ΔCt	16.863
			All Data Mean		30.616							All Data Mean		13.753				All Data Mean		1.1195	1
			All Data SEM		0.678335							All Data SEM		0.760688				All Data SEM		0.211501	0.238973
AQP4									BW reared larvae
Hindgut
BW									18s
C(t)		1	2		Ave	SEM			C(t)		1	2		Ave	SEM		ΔCt			ΔΔCt	Rel Expr to FW
HG1		30.64	30.37		30.505	0.135			HG1		11.12	11.21		11.165	0.045		19.34			0.249481	0.222851
HG2		28.6	28.85		28.725	0.125			HG2		12.9	12.82		12.86	0.04		15.865			2.77406	2.47795
HG3		29.57	30.06		29.815	0.245			HG3		12.87	12.93		12.9	0.03		16.915			1.33978	1.19677
HG4		29.62	29.43		29.525	0.095			HG4		12.23	12.2		12.215	0.015		17.31			1.01889	0.910133
HG5		29.34	29.11		29.225	0.115			HG5		12.01	11.93		11.97	0.04		17.255			1.05848	0.9455
																Mean ΔCt	17.337
			All Data Mean		29.559							All Data Mean		12.222				All Data Mean		1.28814	1.15064
			All Data SEM		0.297382							All Data SEM		0.319963				All Data SEM		0.326663	0.369094		p=0.74
AQP4									FW reared larvae
Malpighian Tubles
FW									18s
C(t)		1	2		Ave	SEM			C(t)		1	2		Ave	SEM		ΔCt			ΔΔCt	Rel Expr to FW
MT1		22.68	23.02		22.85	0.17			MT1		10.17	10.26		10.215	0.045		12.635			0.740977	0.691874
MT2		23.05	23.12		23.085	0.035			MT2		10.3	10.68		10.49	0.19		12.595			0.761808	0.711325
MT3		22.58	22.49		22.535	0.045			MT4		11.1	11.25		11.175	0.075		11.36			1.79315	1.67433
MT4		24.4	24.39		24.395	0.005			MT5		12.15	12.2		12.175	0.025		12.22			0.987943	0.922475
																Mean ΔCt	12.2025
			All Data Mean		23.2162							All Data Mean		11.0137				All Data Mean		1.07097	1
			All Data SEM		0.40875							All Data SEM		0.436541				All Data SEM		0.247137	0.23076
AQP4									BW reared larvae
Malpighian Tubles
BW									18s
C(t)		1	2		Ave	SEM			C(t)		1	2		Ave	SEM		ΔCt			ΔΔCt	Rel Expr to FW
MT1		22.9	23.02		22.96	0.06			MT1		10.52	10.5		10.51	0.01		12.45			0.492775	0.46012
MT2		23.67	23.47		23.57	0.1			MT2		13.24	13.56		13.4	0.16		10.17			2.3933	2.2347
MT3		23.38	23.15		23.265	0.115			MT3		12.04	12.21		12.125	0.085		11.14			1.22179	1.14083
MT4		22.41	21.56		21.985	0.425			MT4		10.72	10.69		10.705	0.015		11.28			1.1088	1.03532
MT5		23.85	23.38		23.615	0.235			MT5		11.48	11.54		11.51	0.03		12.105			0.625898	0.584421
																Mean ΔCt	11.429
			All Data Mean		23.079							All Data Mean		11.65				All Data Mean		1.16851	1.09108
			All Data SEM		0.297823							All Data SEM		0.524421				All Data SEM		0.26561	0.313709		p=0.83

## Sheet: AQP5
Relative AQP mRNA abundance standardized to FW treatment
AQP5									FW reared larvae
Gastric Caeca
FW									18s
C(t)		1	2		Ave	SEM			C(t)		1	2		Ave	SEM		ΔCt			ΔΔCt	Rel Expr to FW
GC1		20.01	20.15		20.08	0.07			GC1		9.25	9.34		9.295	0.045		10.785			0.589985	0.558181
GC2		20.11	20.46		20.285	0.175			GC2		10.2	10.19		10.195	0.005		10.09			0.955117	0.903631
GC3		20.66	20.55		20.605	0.055			GC4		10.81	10.84		10.825	0.015		9.78			1.18407	1.12024
GC4		20.62	20.27		20.445	0.175			GC5		10.9	11.11		11.005	0.105		9.44			1.49874	1.41795
																Mean ΔCt	10.0237
			All Data Mean		20.3537							All Data Mean		10.33				All Data Mean		1.05698	1
			All Data SEM		0.11222							All Data SEM		0.386232				All Data SEM		0.191434	0.181114
AQP5									BW reared larvae
Gastric Caeca
BW									18s
C(t)		1	2		Ave	SEM			C(t)		1	2		Ave	SEM		ΔCt			ΔΔCt	Rel Expr to FW
GC1		20.41	20.11		20.26	0.15			GC1		10.1	9.95		10.025	0.075		10.235			0.544121	0.51479
GC2		21.03	21.3		21.165	0.135			GC2		12.2	12.12		12.16	0.04		9.005			1.27633	1.20753
GC3		21.11	21.11		21.11	0			GC3		12.35	12.32		12.335	0.015		8.775			1.49692	1.41623
GC4		20.73	20.5		20.615	0.115			GC4		10.97	10.71		10.84	0.13		9.775			0.748461	0.708115
GC5		21.07	20.79		20.93	0.14			GC5		11.86	12.01		11.935	0.075		8.995			1.28521	1.21593
																Mean ΔCt	9.357
			All Data Mean		20.816							All Data Mean		11.459				All Data Mean		1.07021	1.01252
			All Data SEM		0.168933							All Data SEM		0.442994				All Data SEM		0.142641	0.170702		p=0.96
AQP5									FW reared larvae
Hindgut
FW									18s
C(t)		1	2		Ave	SEM			C(t)		1	2		Ave	SEM		ΔCt			ΔΔCt	Rel Expr to FW
HG1		26.07	25.55		25.81	0.26			HG1		11.67	11.86		11.765	0.095		14.045			0.405845	0.321334
HG2		26.02	25.63		25.825	0.195			HG2		12.83	12.91		12.87	0.04		12.955			0.863938	0.684036
HG3		27.04	26.85		26.945	0.095			HG3		15.75	15.81		15.78	0.03		11.165			2.98763	2.3655
HG4		26.41	26.25		26.33	0.08			HG4		13.04	13.13		13.085	0.045		13.245			0.706617	0.559475
HG5		27.4	27.75		27.575	0.175			HG5		15.27	15.26		15.265	0.005		12.31			1.35097	1.06965
																Mean ΔCt	12.744
			All Data Mean		26.497							All Data Mean		13.753				All Data Mean		1.263	1
			All Data SEM		0.340164							All Data SEM		0.760688				All Data SEM		0.361663	0.36221
AQP5									BW reared larvae
Hindgut
BW									18s
C(t)		1	2		Ave	SEM			C(t)		1	2		Ave	SEM		ΔCt			ΔΔCt	Rel Expr to FW
HG1		26.1	26.11		26.105	0.005			HG1		11.12	11.21		11.165	0.045		14.94			0.466193	0.369116
HG2		25.48	25.53		25.505	0.025			HG2		12.9	12.82		12.86	0.04		12.645			2.28786	1.81145
HG3		26.06	26.14		26.1	0.04			HG3		12.87	12.93		12.9	0.03		13.2			1.55725	1.23298
HG4		26.38	26.77		26.575	0.195			HG4		12.23	12.2		12.215	0.015		14.36			0.696889	0.551772
HG5		26.03	26.01		26.02	0.01			HG5		12.01	11.93		11.97	0.04		14.05			0.863938	0.684036
																Mean ΔCt	13.839
			All Data Mean		26.061							All Data Mean		12.222				All Data Mean		1.17443	0.92987
			All Data SEM		0.170069							All Data SEM		0.319963				All Data SEM		0.262936	0.263334		p=0.87
AQP5									FW reared larvae
Malpighian Tubles
FW									18s
C(t)		1	2		Ave	SEM			C(t)		1	2		Ave	SEM		ΔCt			ΔΔCt	Rel Expr to FW
MT1		19.57	19.6		19.585	0.015			MT1		10.17	10.26		10.215	0.045		9.37			0.672451	0.585761
MT2		19.54	19.67		19.605	0.065			MT2		10.3	10.68		10.49	0.19		9.115			0.802459	0.699009
MT3		20.27	20.32		20.295	0.025			MT4		11.1	11.25		11.175	0.075		9.12			0.799683	0.696591
MT4		19.62	19.9		19.76	0.14			MT5		12.15	12.2		12.175	0.025		7.585			2.31739	2.01864
																Mean ΔCt	8.7975
			All Data Mean		19.8113							All Data Mean		11.0137				All Data Mean		1.148	1
			All Data SEM		0.165924							All Data SEM		0.436541				All Data SEM		0.390975	0.340572
AQP5									BW reared larvae
Malpighian Tubles
BW									18s
C(t)		1	2		Ave	SEM			C(t)		1	2		Ave	SEM		ΔCt			ΔΔCt	Rel Expr to FW
MT1		19.67	20.14		19.905	0.235			MT1		10.52	10.5		10.51	0.01		9.395			0.785673	0.684387
MT2		22.06	21.7		21.88	0.18			MT2		13.24	13.56		13.4	0.16		8.48			1.48144	1.29046
MT3		20.09	19.84		19.965	0.125			MT3		12.04	12.21		12.125	0.085		7.84			2.30857	2.01096
MT4		20.71	20.03		20.37	0.34			MT4		10.72	10.69		10.705	0.015		9.665			0.651574	0.567575
MT5		21.46	21.27		21.365	0.095			MT5		11.48	11.54		11.51	0.03		9.855			0.571173	0.49754
																Mean ΔCt	9.047
			All Data Mean		20.697							All Data Mean		11.65				All Data Mean		1.15969	1.01018
			All Data SEM		0.394698							All Data SEM		0.524421				All Data SEM		0.260281	0.286789		p=0.98
AQP5									DW reared larvae
Whole Body
FW									18s
C(t)		1	2		Ave	SEM			C(t)		1	2		Ave	SEM		ΔCt			ΔΔCt	Rel Expr to FW
WB1		21.09	21.09		21.09	0			WB1		11.01	10.99		11	0.01		10.09			0.883315	0.68409
WB2		22.19	22.13		22.16	0.03			WB2		11.96	12.18		12.07	0.11		10.09			0.883315	0.68409
WB3		21.58	21.75		21.665	0.085			WB3		13.17	13.25		13.21	0.04		8.455			2.74347	2.1247
WB4		20.32	20.71		20.515	0.195			WB4		11.35	11.33		11.34	0.01		9.175			1.66555	1.2899
WB5		23.08	23.05		23.065	0.015			WB5		11.33	11.31		11.32	0.01		11.745			0.280486	0.217224
																Mean ΔCt	9.911
			All Data Mean		21.699							All Data Mean		11.788				All Data Mean		1.29123	1
			All Data SEM		0.438883							All Data SEM		0.396376				All Data SEM		0.335573	0.328734
AQP5									DW reared larvae
Whole Body
BW									18s
C(t)		1	2		Ave	SEM			C(t)		1	2		Ave	SEM		ΔCt			ΔΔCt	Rel Expr to FW
WB1		25.11	24.81		24.96	0.15			WB1		11.32	11.24		11.28	0.04		13.68			0.073353	0.0568088
WB2		22.03	21.92		21.975	0.055			WB2		12.54	12.57		12.555	0.015		9.42			1.40542	1.08844
WB3		22.98	23.03		23.005	0.025			WB3		13.09	13.21		13.15	0.06		9.855			1.03958	0.80511
WB4		25.28	24.75		25.015	0.265			WB4		14.29	14.41		14.35	0.06		10.665			0.592957	0.45922
WB5		22.53	22.58		22.555	0.025			WB5		11.03	11.06		11.045	0.015		11.51			0.330106	0.255653
																Mean ΔCt	11.026
			All Data Mean		23.502							All Data Mean		12.476				All Data Mean		0.688283	0.533046
			All Data SEM		0.628111							All Data SEM		0.610351				All Data SEM		0.189836	0.185967		p=0.2932

## Sheet: AQP6
Relative AQP mRNA abundance standardized to FW treatment
AQP6									FW reared larvae
Gastric Caeca
FW									18s
C(t)		1	2		Ave	SEM			C(t)		1	2		Ave	SEM		ΔCt			ΔΔCt	Rel Expr to FW
GC1		30.39	30.55		30.47	0.08			GC1		9.25	9.34		9.295	0.045		21.175			1.71267	1.62099
GC2		32.42	32.13		32.275	0.145			GC2		10.2	10.19		10.195	0.005		22.08			0.914624	0.865662
GC3		33.24	33.06		33.15	0.09			GC4		10.81	10.84		10.825	0.015		22.325			0.771774	0.730459
GC4		33.37	33.09		33.23	0.14			GC5		10.9	11.11		11.005	0.105		22.225			0.827167	0.782887
																Mean ΔCt	21.9513
			All Data Mean		32.2812							All Data Mean		10.33				All Data Mean		1.05656	1
			All Data SEM		0.641321							All Data SEM		0.386232				All Data SEM		0.156039	0.208859
AQP6									BW reared larvae
Gastric Caeca
BW									18s
C(t)		1	2		Ave	SEM			C(t)		1	2		Ave	SEM		ΔCt			ΔΔCt	Rel Expr to FW
GC1		33.15	33.59		33.37	0.22			GC1		10.1	9.95		10.025	0.075		23.345			0.431969	0.408845
GC2		33.85	33.82		33.835	0.015			GC2		12.2	12.12		12.16	0.04		21.675			1.37459	1.301
GC3		33.18	34.16		33.67	0.49			GC3		12.35	12.32		12.335	0.015		21.335			1.73989	1.64676
GC4		33.28	33.31		33.295	0.015			GC4		10.97	10.71		10.84	0.13		22.455			0.800515	0.757662
GC5		33.51	34.08		33.795	0.285			GC5		11.86	12.01		11.935	0.075		21.86			1.20916	1.14443
																Mean ΔCt	22.134
			All Data Mean		33.593							All Data Mean		11.459				All Data Mean		1.11122	1.05174
			All Data SEM		0.0872908							All Data SEM		0.350217				All Data SEM		0.179592	0.169978		p=0.87
AQP6									FW reared larvae
Hindgut
FW									18s
C(t)		1	2		Ave	SEM			C(t)		1	2		Ave	SEM		ΔCt			ΔΔCt	Rel Expr to FW
HG1		24.74	24.62		24.68	0.06			HG1		11.67	11.86		11.765	0.095		12.915			0.468461	0.351884
HG2		25.35	25.35		25.35	0			HG2		12.83	12.91		12.87	0.04		12.48			0.633317	0.475716
HG3		25.95	25.81		25.88	0.07			HG3		15.75	15.81		15.78	0.03		10.1			3.29665	2.47627
HG4		25.62	25.54		25.58	0.04			HG4		13.04	13.13		13.085	0.045		12.495			0.626767	0.470795
HG5		26.41	26.35		26.38	0.03			HG5		15.27	15.26		15.265	0.005		11.115			1.63127	1.22533
																Mean ΔCt	11.821
			All Data Mean		25.574							All Data Mean		13.753				All Data Mean		1.33129	1
			All Data SEM		0.223098							All Data SEM		0.601377				All Data SEM		0.42133	0.316482
AQP6									BW reared larvae
Hindgut
BW									18s
C(t)		1	2		Ave	SEM			C(t)		1	2		Ave	SEM		ΔCt			ΔΔCt	Rel Expr to FW
HG1		24.84	25		24.92	0.08			HG1		11.12	11.21		11.165	0.045		13.755			1.67249	1.25629
HG2		25.78	25.73		25.755	0.025			HG2		12.9	12.82		12.86	0.04		12.895			3.03564	2.28022
HG3		26.84	26.49		26.665	0.175			HG3		12.87	12.93		12.9	0.03		13.765			1.66094	1.24761
HG4		27.11	27.07		27.09	0.02			HG4		12.23	12.2		12.215	0.015		14.875			0.769504	0.578012
HG5		29.23	29.1		29.165	0.065			HG5		12.01	11.93		11.97	0.04		17.195			0.154107	0.115757
																Mean ΔCt	14.497
			All Data Mean		26.719							All Data Mean		12.222				All Data Mean		1.45854	1.09558
			All Data SEM		0.567042							All Data SEM		0.252953				All Data SEM		0.385288	0.289409		p=0.86
AQP6									FW reared larvae
Malpighian Tubles
FW									18s
C(t)		1	2		Ave	SEM			C(t)		1	2		Ave	SEM		ΔCt			ΔΔCt	Rel Expr to FW
MT1		34.15	34.25		34.2	0.05			MT1		10.17	10.26		10.215	0.045		23.985			0.511835	0.479682
MT2		33.34	33.25		33.295	0.045			MT2		10.3	10.68		10.49	0.19		22.805			1.1597	1.08685
MT3		33.25	34.32		33.785	0.535			MT4		11.1	11.25		11.175	0.075		22.61			1.32754	1.24414
MT4		35.21	34.49		34.85	0.36			MT5		12.15	12.2		12.175	0.025		22.675			1.26905	1.18933
																Mean ΔCt	23.0188
			All Data Mean		34.0325							All Data Mean		11.0137				All Data Mean		1.06703	1
			All Data SEM		0.329333							All Data SEM		0.436541				All Data SEM		0.188305	0.176476
AQP6									BW reared larvae
Malpighian Tubles
BW									18s
C(t)		1	2		Ave	SEM			C(t)		1	2		Ave	SEM		ΔCt			ΔΔCt	Rel Expr to FW
MT1		34.25	33.44		33.845	0.405			MT1		10.52	10.5		10.51	0.01		23.335			0.382094	0.358091
MT2		34.43	33.95		34.19	0.24			MT2		13.24	13.56		13.4	0.16		20.79			2.22993	2.08985
MT3		32.5	32.26		32.38	0.12			MT3		12.04	12.21		12.125	0.085		20.255			3.23104	3.02807
MT4		33.59	33.2		33.395	0.195			MT4		10.72	10.69		10.705	0.015		22.69			0.597496	0.559961
MT5		34.18	34.17		34.175	0.005			MT5		11.48	11.54		11.51	0.03		22.665			0.60794	0.569749
																Mean ΔCt	21.947
			All Data Mean		33.597							All Data Mean		11.65				All Data Mean		1.4097	1.32114
			All Data SEM		0.26629							All Data SEM		0.414591				All Data SEM		0.445412	0.417432		p=0.61
